# Supplementary material for: Rhododendron luohanbaense (Ericaceae), a new species from northeast Yunnan, China
Source: PhytoKeys. 2026 Apr 23;273:299–308. doi: 10.3897/phytokeys.273.182747 (PMC13133673; doi:10.3897/phytokeys.273.182747)
Supplement: XML Treatment for Rhododendron luohanbaense [file phytokeys.273.182747-treatment1.xml]

<!DOCTYPE tp:taxon-treatment
  PUBLIC "-//TaxonX//DTD Taxonomic Treatment Publishing DTD v0 20100105//EN" "tax-treatment-NSO.dtd">
<tp:taxon-treatment xmlns:tp="http://www.plazi.org/taxpub"><tp:treatment-meta><kwd-group><label>Taxon classification</label><kwd>
                <named-content content-type="kingdom">Plantae</named-content>
              </kwd><kwd>
                <named-content content-type="order">Ericales</named-content>
              </kwd><kwd>
                <named-content content-type="family">Ericaceae</named-content>
              </kwd></kwd-group><mixed-citation publication-type="journal"><person-group><name><surname>Zhao</surname><given-names>Yong-Li</given-names></name><name><surname>Gu</surname><given-names>Chao-Shan</given-names></name><name><surname>Liao</surname><given-names>Zheng-Hang</given-names></name><name><surname>Zhang</surname><given-names>Jing-Li</given-names></name><name><surname>Li</surname><given-names>Wei</given-names></name><name><surname>Xie</surname><given-names>Zhu-Fang</given-names></name><name><surname>Wang</surname><given-names>Fei</given-names></name><name><surname>Ma</surname><given-names>Yong-Peng</given-names></name><name><surname>Mao</surname><given-names>Xing-Xing</given-names></name><name><surname>Liu</surname><given-names>De-Tuan</given-names></name></person-group><article-title><italic><tp:taxon-name><tp:taxon-name-part taxon-name-part-type="genus" reg="Rhododendron">Rhododendron</tp:taxon-name-part> <tp:taxon-name-part taxon-name-part-type="species" reg="luohanbaense">luohanbaense</tp:taxon-name-part></tp:taxon-name></italic> (<tp:taxon-name><tp:taxon-name-part taxon-name-part-type="family" reg="Ericaceae">Ericaceae</tp:taxon-name-part></tp:taxon-name>), a new species from northeast Yunnan, China</article-title><source>PhytoKeys</source><day>23</day><month>04</month><year>2026</year><volume>273</volume><fpage>299</fpage><lpage>308</lpage><pub-id pub-id-type="doi">10.3897/phytokeys.273.182747</pub-id></mixed-citation></tp:treatment-meta><tp:nomenclature><tp:taxon-name><object-id xmlns:xlink="http://www.w3.org/1999/xlink" content-type="arpha" xlink:type="simple">3A53454D-3B98-5C35-A504-ABE58E8F4FC6</object-id>
                    		<tp:taxon-name-part taxon-name-part-type="genus" reg="Rhododendron">Rhododendron</tp:taxon-name-part> <tp:taxon-name-part taxon-name-part-type="species" reg="luohanbaense">luohanbaense</tp:taxon-name-part>
                    	
                    		<object-id xmlns:xlink="http://www.w3.org/1999/xlink" content-type="ipni" xlink:type="simple">urn:lsid:ipni.org:names:77379003-1</object-id>
                    	</tp:taxon-name><tp:taxon-authority>Y.L.Zhao &amp; D.T.Liu</tp:taxon-authority><tp:taxon-status xmlns:xlink="http://www.w3.org/1999/xlink" xlink:type="simple">sp. nov.</tp:taxon-status><xref ref-type="fig" rid="F2">Figs 2</xref><xref ref-type="fig" rid="F3">, 3</xref></tp:nomenclature><tp:treatment-sec sec-type="Diagnosis"><title>Diagnosis.</title><p><italic><tp:taxon-name><tp:taxon-name-part taxon-name-part-type="genus" reg="Rhododendron">Rhododendron</tp:taxon-name-part> <tp:taxon-name-part taxon-name-part-type="species" reg="luohanbaense">luohanbaense</tp:taxon-name-part></tp:taxon-name></italic> resembles <italic><tp:taxon-name><tp:taxon-name-part taxon-name-part-type="genus" reg="Rhododendron">R.</tp:taxon-name-part> <tp:taxon-name-part taxon-name-part-type="species" reg="pachytrichum">pachytrichum</tp:taxon-name-part></tp:taxon-name></italic>, but can be distinguished by its markedly shorter leaves (4–7 cm vs. 7–14 cm), the densely woolly leaf abaxial midrib (vs. curved floccose-tomentose mainly near base), yellowish-green corollas (vs. white to pink) and the densely long brown or rufous setose capsule (vs. ferruginous-tomentose or glabrescent) (Figs <xref ref-type="fig" rid="F2">2</xref>, <xref ref-type="fig" rid="F3">3</xref>, Table <xref ref-type="table" rid="T2">2</xref>). The new species is also most similar to <italic><tp:taxon-name><tp:taxon-name-part taxon-name-part-type="genus" reg="Rhododendron">R.</tp:taxon-name-part> <tp:taxon-name-part taxon-name-part-type="species" reg="maculiferum">maculiferum</tp:taxon-name-part></tp:taxon-name></italic>, but differs significantly in having markedly narrower leaves (2–3 cm vs. 2.5–4.2 cm) with acuminate apexes (vs. obtuse or rounded apexes), the leaf abaxial midrib entirely covered with dense woolly hairs (vs. densely tomentose under the middle part), yellowish-green to pale green corollas, and 4–7 flowers (vs. 7–10 flowers), as well as a densely long brown or rufous setose capsule (vs. rufous-tomentose or glabrous) (Figs <xref ref-type="fig" rid="F2">2</xref>, <xref ref-type="fig" rid="F3">3</xref>, Table <xref ref-type="table" rid="T2">2</xref>). More detailed morphological differences among the three similar species are shown in Table <xref ref-type="table" rid="T2">2</xref>.</p><fig id="F2" position="float" orientation="portrait"><object-id xmlns:xlink="http://www.w3.org/1999/xlink" content-type="doi" xlink:type="simple">10.3897/phytokeys.273.182747.figure2</object-id><object-id xmlns:xlink="http://www.w3.org/1999/xlink" content-type="arpha" xlink:type="simple">A0C2A060-00C9-5FD2-A7D7-47AF7E9C1393</object-id><label>Figure 2.</label><caption><p><italic><tp:taxon-name><tp:taxon-name-part taxon-name-part-type="genus" reg="Rhododendron">Rhododendron</tp:taxon-name-part> <tp:taxon-name-part taxon-name-part-type="species" reg="luohanbaense">luohanbaense</tp:taxon-name-part></tp:taxon-name></italic> Y.L.Zhao &amp; D.T.Liu, sp. nov. <bold>A</bold>. Leaf; <bold>B</bold>. Leaf, abaxial midrib; <bold>C</bold>. Flowering branch; <bold>D</bold>. Dissection of flower; <bold>E</bold>. Ovary; <bold>F</bold>. Opened capsule; <bold>G</bold>. Habitat; <bold>H</bold>. Stem.</p></caption><graphic xmlns:xlink="http://www.w3.org/1999/xlink" xlink:href="phytokeys-273-299_article-182747__-g002.jpg" id="oo_1604606.jpg" position="float" orientation="portrait" xlink:type="simple"><uri content-type="original_file" xlink:type="simple">https://binary.pensoft.net/fig/1604606</uri></graphic></fig><fig id="F3" position="float" orientation="portrait"><object-id xmlns:xlink="http://www.w3.org/1999/xlink" content-type="doi" xlink:type="simple">10.3897/phytokeys.273.182747.figure3</object-id><object-id xmlns:xlink="http://www.w3.org/1999/xlink" content-type="arpha" xlink:type="simple">C026202A-A0B6-59E8-AE3B-2F8D09DE724D</object-id><label>Figure 3.</label><caption><p><italic><tp:taxon-name><tp:taxon-name-part taxon-name-part-type="genus" reg="Rhododendron">Rhododendron</tp:taxon-name-part> <tp:taxon-name-part taxon-name-part-type="species" reg="luohanbaense">luohanbaense</tp:taxon-name-part></tp:taxon-name></italic> (<bold>A, D, G, J</bold>), <italic><tp:taxon-name><tp:taxon-name-part taxon-name-part-type="genus" reg="Rhododendron">Rhododendron</tp:taxon-name-part> <tp:taxon-name-part taxon-name-part-type="species" reg="pachytrichum">pachytrichum</tp:taxon-name-part></tp:taxon-name></italic> (<bold>B, E, H, K</bold>) and <italic><tp:taxon-name><tp:taxon-name-part taxon-name-part-type="genus" reg="Rhododendron">Rhododendron</tp:taxon-name-part> <tp:taxon-name-part taxon-name-part-type="species" reg="maculiferum">maculiferum</tp:taxon-name-part></tp:taxon-name></italic> (<bold>C, F, I, L</bold>). <bold>A–C</bold>. Leafy branches; <bold>D–F</bold>. Abaxial midrib of leaves; <bold>G–I</bold>. Flowering branch; <bold>J–L</bold>. Capsule.</p></caption><graphic xmlns:xlink="http://www.w3.org/1999/xlink" xlink:href="phytokeys-273-299_article-182747__-g003.jpg" id="oo_1604607.jpg" position="float" orientation="portrait" xlink:type="simple"><uri content-type="original_file" xlink:type="simple">https://binary.pensoft.net/fig/1604607</uri></graphic></fig><table-wrap id="T2" position="float" orientation="portrait"><label>Table 2.</label><caption><p>Comparison of <italic><tp:taxon-name><tp:taxon-name-part taxon-name-part-type="genus" reg="Rhododendron">Rhododendron</tp:taxon-name-part> <tp:taxon-name-part taxon-name-part-type="species" reg="luohanbaense">luohanbaense</tp:taxon-name-part></tp:taxon-name></italic>, <italic><tp:taxon-name><tp:taxon-name-part taxon-name-part-type="genus" reg="Rhododendron">R.</tp:taxon-name-part> <tp:taxon-name-part taxon-name-part-type="species" reg="pachytrichum">pachytrichum</tp:taxon-name-part></tp:taxon-name></italic> and <italic><tp:taxon-name><tp:taxon-name-part taxon-name-part-type="genus" reg="Rhododendron">R.</tp:taxon-name-part> <tp:taxon-name-part taxon-name-part-type="species" reg="maculiferum">maculiferum</tp:taxon-name-part></tp:taxon-name></italic>.</p></caption><table><tbody><tr><th rowspan="1" colspan="1">Characters</th><th rowspan="1" colspan="1">
                      <italic>
                        <tp:taxon-name><tp:taxon-name-part taxon-name-part-type="genus" reg="Rhododendron">R.</tp:taxon-name-part> <tp:taxon-name-part taxon-name-part-type="species" reg="luohanbaense">luohanbaense</tp:taxon-name-part></tp:taxon-name>
                      </italic>
                    </th><th rowspan="1" colspan="1">
                      <italic>
                        <tp:taxon-name><tp:taxon-name-part taxon-name-part-type="genus" reg="Rhododendron">R.</tp:taxon-name-part> <tp:taxon-name-part taxon-name-part-type="species" reg="pachytrichum">pachytrichum</tp:taxon-name-part></tp:taxon-name>
                      </italic>
                    </th><th rowspan="1" colspan="1">
                      <italic>
                        <tp:taxon-name><tp:taxon-name-part taxon-name-part-type="genus" reg="Rhododendron">R.</tp:taxon-name-part> <tp:taxon-name-part taxon-name-part-type="species" reg="maculiferum">maculiferum</tp:taxon-name-part></tp:taxon-name>
                      </italic>
                    </th></tr><tr><td rowspan="1" colspan="1">Leaf size</td><td rowspan="1" colspan="1">4–7 × 2–3 cm</td><td rowspan="1" colspan="1">7–14 × 2–4.5 cm</td><td rowspan="1" colspan="1">4–11 × 2.5–4.2 cm</td></tr><tr><td rowspan="1" colspan="1">Leaf apex</td><td rowspan="1" colspan="1">acuminate</td><td rowspan="1" colspan="1">obtuse to acuminate</td><td rowspan="1" colspan="1">obtuse or rounded</td></tr><tr><td rowspan="1" colspan="1">Leaf abaxial midrib</td><td rowspan="1" colspan="1">densely long woolly from base to apex</td><td rowspan="1" colspan="1">curved floccose-tomentose near base</td><td rowspan="1" colspan="1">densely tomentose near base</td></tr><tr><td rowspan="1" colspan="1">Petiole length</td><td rowspan="1" colspan="1">1–1.2 cm</td><td rowspan="1" colspan="1">1–1.5 cm</td><td rowspan="1" colspan="1">1.4–2.5 cm</td></tr><tr><td rowspan="1" colspan="1">Lateral veins</td><td rowspan="1" colspan="1">9–12</td><td rowspan="1" colspan="1">14–19</td><td rowspan="1" colspan="1">12–17</td></tr><tr><td rowspan="1" colspan="1">Inflorescence</td><td rowspan="1" colspan="1">4–7</td><td rowspan="1" colspan="1">7–10</td><td rowspan="1" colspan="1">7–10</td></tr><tr><td rowspan="1" colspan="1">Corolla shape</td><td rowspan="1" colspan="1">campanulate</td><td rowspan="1" colspan="1">campanulate</td><td rowspan="1" colspan="1">open campanulate</td></tr><tr><td rowspan="1" colspan="1">Corolla size</td><td rowspan="1" colspan="1">2.2–3.5 × 2.8–4.5 cm</td><td rowspan="1" colspan="1">3–4.5 × 3–4.2 cm</td><td rowspan="1" colspan="1">3.7–4 × 3.8–4.2 cm</td></tr><tr><td rowspan="1" colspan="1">Corolla color</td><td rowspan="1" colspan="1">yellowish-green to pale green</td><td rowspan="1" colspan="1">white to pink</td><td rowspan="1" colspan="1">white to pale pink</td></tr><tr><td rowspan="1" colspan="1">Filament</td><td rowspan="1" colspan="1">glabrous</td><td rowspan="1" colspan="1">white-pilose at base</td><td rowspan="1" colspan="1">white-pilose at base</td></tr><tr><td rowspan="1" colspan="1">Ovary</td><td rowspan="1" colspan="1">densely long-white-pilose</td><td rowspan="1" colspan="1">densely rufous-tomentose</td><td rowspan="1" colspan="1">slightly pale-brown-tomentose or glabrous</td></tr><tr><td rowspan="1" colspan="1">Capsule</td><td rowspan="1" colspan="1">densely long brown or rufous setose</td><td rowspan="1" colspan="1">ferruginous-tomentose or glabrescent</td><td rowspan="1" colspan="1">rufous-tomentose or glabrous</td></tr><tr><td rowspan="1" colspan="1">Distribution</td><td rowspan="1" colspan="1">NE Yunnan</td><td rowspan="1" colspan="1">Sichuan, Chongqing, NE Yunnan, etc.</td><td rowspan="1" colspan="1">Sichuan, SW Shaanxi, S Gansu, W Hubei, and Guizhou, etc.</td></tr><tr><td rowspan="1" colspan="1">Elevation</td><td rowspan="1" colspan="1">1820–2050 m</td><td rowspan="1" colspan="1">1700–3500 m</td><td rowspan="1" colspan="1">1600–3400 m</td></tr><tr><td rowspan="1" colspan="1">Flowering</td><td rowspan="1" colspan="1">April–May</td><td rowspan="1" colspan="1">April–May</td><td rowspan="1" colspan="1">May–June</td></tr><tr><td rowspan="1" colspan="1">Fruiting</td><td rowspan="1" colspan="1">November</td><td rowspan="1" colspan="1">August–September</td><td rowspan="1" colspan="1">September–October</td></tr></tbody></table></table-wrap></tp:treatment-sec><tp:treatment-sec sec-type="Type"><title>Type.</title><p>China • Yunnan, Zhaotong City, Daguan County, Tianxing Town, Lvnan Village, Luohanba, <named-content xmlns:xlink="http://www.w3.org/1999/xlink" content-type="dwc:verbatimCoordinates" xlink:type="simple">27°53'58.16"N, 104° 6'9.87"E</named-content>, elev. ca. 2048 m, in subtropical montane evergreen broadleaved forest, under forest, 15 May 2025, <italic>Y.L. Zhao</italic>, <italic>D.T. Liu</italic>, <italic>C.S. Gu</italic> &amp; <italic>Z.H. Liao WMS033</italic> (holotype KUN, isotype KUN).</p></tp:treatment-sec><tp:treatment-sec sec-type="Description"><title>Description.</title><p><bold><italic>Shrub or small tree, evergreen</italic></bold>. 1–8 m tall, bark brown, smooth. <bold><italic>Young branches</italic></bold> green, densely covered with white tomentose, aging to brown and gradually glabrous. <bold><italic>Leaves</italic></bold> subleathery, clustered subverticillately at branch tips; <bold><italic>petiole</italic></bold> 1–1.2 cm long, white-tomentose when young, rapidly brown-black tomentose-setose; <bold><italic>leaf blade</italic></bold> elliptic-lanceolate to ovate-lanceolate, 4–7 cm long, 2–3 cm wide, base orbicular to cordate, margin ciliate (white when young and black when old), apex acuminate (shortly acuminate); <bold><italic>adaxial surface</italic></bold> green, glabrous except at midrib base, grooved; <bold><italic>abaxial surface</italic></bold> pale green, midrib prominent, densely covered with long white woolly when young, gray to brown when mature; <bold><italic>lateral veins</italic></bold> 9–12 pairs, sparsely brown-woolly. <bold><italic>Inflorescence</italic></bold> a terminal short racemose-umbel, 4–7 flowered; <bold><italic>rachis</italic></bold> 1–1.8 cm, glabrous; <bold><italic>pedicels</italic></bold> green or brown, 1–2.5 cm long, densely white-pilose. <bold><italic>Calyx</italic></bold> ca. 1.5 mm, lobes 5, sharply triangular, densely white-pilose. <bold><italic>Corolla</italic></bold> campanulate, 2.2–3.5 cm long, 2.8–4.5 cm in diameter, yellowish-green to pale green, internally with yellow-green, brown, purplish-red flecks, lacking or with a basal blotch; <bold><italic>lobes</italic></bold> 5, orbicular, 0.7–1.1 cm long, 1.4–1.8 cm wide, apex emarginate. <bold><italic>Stamens</italic></bold> 10, unequal, 1–2.8 cm long; <bold><italic>filaments</italic></bold> glabrous; anthers oblong, 1–2 mm long, purplish-black. <bold><italic>Ovary</italic></bold> narrowly conical, 4–5 mm long, densely covered with long-white-pilose; <bold><italic>style</italic></bold> 2–3 cm long, glabrous; <bold><italic>stigma</italic></bold> small, greenish or pale yellow, ca. 1 mm wide. <bold><italic>Capsule</italic></bold> cylindrical, ca. 1 cm long, diameter 3–4 mm, straight or slightly curved, densely covered with long brown or rufous setose.</p></tp:treatment-sec><tp:treatment-sec sec-type="Phenology"><title>Phenology.</title><p><italic><tp:taxon-name><tp:taxon-name-part taxon-name-part-type="genus" reg="Rhododendron">Rhododendron</tp:taxon-name-part> <tp:taxon-name-part taxon-name-part-type="species" reg="luohanbaense">luohanbaense</tp:taxon-name-part></tp:taxon-name></italic> flowers from April to May and fruits in November.</p></tp:treatment-sec><tp:treatment-sec sec-type="Etymology"><title>Etymology.</title><p>The specific epithet derives from the Luohanba, the subzone of the Yunnan Wumengshan National Nature Reserve where the holotype was collected; Chinese mandarin: luó hàn bà dù juān (罗汉坝杜鹃).</p></tp:treatment-sec><tp:treatment-sec sec-type="Distribution and ecology"><title>Distribution and ecology.</title><p>Currently, <italic><tp:taxon-name><tp:taxon-name-part taxon-name-part-type="genus" reg="Rhododendron">Rhododendron</tp:taxon-name-part> <tp:taxon-name-part taxon-name-part-type="species" reg="luohanbaense">luohanbaense</tp:taxon-name-part></tp:taxon-name></italic> is primarily distributed in Daguan and Yiliang Counties, Zhaotong City, northeastern Yunnan Province, China (Fig. <xref ref-type="fig" rid="F4">4</xref>). It grows at elevations between 1820 m and 2050 m in subtropical montane evergreen broad-leaved forests and evergreen deciduous broad-leaved mixed forests.</p><fig id="F4" position="float" orientation="portrait"><object-id xmlns:xlink="http://www.w3.org/1999/xlink" content-type="doi" xlink:type="simple">10.3897/phytokeys.273.182747.figure4</object-id><object-id xmlns:xlink="http://www.w3.org/1999/xlink" content-type="arpha" xlink:type="simple">5C0FF5DE-62B4-5500-ADD4-44AC35E86334</object-id><label>Figure 4.</label><caption><p>Geographic distribution of <italic><tp:taxon-name><tp:taxon-name-part taxon-name-part-type="genus" reg="Rhododendron">Rhododendron</tp:taxon-name-part> <tp:taxon-name-part taxon-name-part-type="species" reg="luohanbaense">luohanbaense</tp:taxon-name-part></tp:taxon-name></italic> in Wumengshan National Nature Reserve. <bold>A</bold>. China; <bold>B</bold>. Yunnan Province; <bold>C</bold>. Zhaotong City.</p></caption><graphic xmlns:xlink="http://www.w3.org/1999/xlink" xlink:href="phytokeys-273-299_article-182747__-g004.jpg" id="oo_1604608.jpg" position="float" orientation="portrait" xlink:type="simple"><uri content-type="original_file" xlink:type="simple">https://binary.pensoft.net/fig/1604608</uri></graphic></fig></tp:treatment-sec><tp:treatment-sec sec-type="Preliminary conservation status"><title>Preliminary conservation status.</title><p><italic><tp:taxon-name><tp:taxon-name-part taxon-name-part-type="genus" reg="Rhododendron">Rhododendron</tp:taxon-name-part> <tp:taxon-name-part taxon-name-part-type="species" reg="luohanbaense">luohanbaense</tp:taxon-name-part></tp:taxon-name></italic> occurs in multiple localities within national nature reserves where human disturbance is limited. Currently, four distribution sites are known in Daguan and Yiliang Counties in protected areas. The estimated extent of occurrence (<abbrev xmlns:xlink="http://www.w3.org/1999/xlink" xlink:title="extent of occurrence" xlink:type="simple">EOO</abbrev>) is approximately 85 km<sup>2</sup>. Thus, the conservation status is preliminary classified as Endangered (<abbrev xmlns:xlink="http://www.w3.org/1999/xlink" xlink:title="Endangered" xlink:type="simple">EN</abbrev>) according to the IUCN Red List Categories and Criteria (<xref ref-type="bibr" rid="B7">IUCN 2001</xref>).</p></tp:treatment-sec><tp:treatment-sec sec-type="Notes"><title>Notes.</title><p>Based on gross morphological characters comparison, the plants recently collected from Luohanba belong to subsection <italic><tp:taxon-name><tp:taxon-name-part taxon-name-part-type="genus" reg="Hymenanthes"/><tp:taxon-name-part taxon-name-part-type="section" reg="Pontica"/><tp:taxon-name-part taxon-name-part-type="subsection" reg="Maculifera">Maculifera</tp:taxon-name-part></tp:taxon-name></italic> (<xref ref-type="bibr" rid="B5">Fang et al. 2005</xref>). This assignment is supported by the diagnostic features of this subsection: abaxial leaf indumentum denser along the midrib, ovary densely pilose, and campanulate corolla internally with flecks or blotch. Within this subsection, the new species is most similar to <italic><tp:taxon-name><tp:taxon-name-part taxon-name-part-type="genus" reg="Rhododendron">R.</tp:taxon-name-part> <tp:taxon-name-part taxon-name-part-type="species" reg="pachytrichum">pachytrichum</tp:taxon-name-part></tp:taxon-name></italic> and <italic><tp:taxon-name><tp:taxon-name-part taxon-name-part-type="genus" reg="Rhododendron">R.</tp:taxon-name-part> <tp:taxon-name-part taxon-name-part-type="species" reg="maculiferum">maculiferum</tp:taxon-name-part></tp:taxon-name></italic> in sharing denser indumentum along the abaxial leaf midrib, sparse inflorescence, and campanulate corolla (Fig. <xref ref-type="fig" rid="F3">3</xref>).</p><p>Except for the difference in the Diagnosis section. The three species show clear divergence in distribution, elevational range, and phenology. <italic><tp:taxon-name><tp:taxon-name-part taxon-name-part-type="genus" reg="Rhododendron">R.</tp:taxon-name-part> <tp:taxon-name-part taxon-name-part-type="species" reg="luohanbaense">luohanbaense</tp:taxon-name-part></tp:taxon-name></italic> is currently known only from NE Yunnan at mid-elevations (1820–2050 m). In contrast, <italic><tp:taxon-name><tp:taxon-name-part taxon-name-part-type="genus" reg="Rhododendron">R.</tp:taxon-name-part> <tp:taxon-name-part taxon-name-part-type="species" reg="pachytrichum">pachytrichum</tp:taxon-name-part></tp:taxon-name></italic> occupies a broader elevational range (1700–3500 m) across Sichuan, Chongqing, Shaanxi. <italic><tp:taxon-name><tp:taxon-name-part taxon-name-part-type="genus" reg="Rhododendron">R.</tp:taxon-name-part> <tp:taxon-name-part taxon-name-part-type="species" reg="maculiferum">maculiferum</tp:taxon-name-part></tp:taxon-name></italic> has a wide distribution spanning Shaanxi, Gansu, Hubei, Sichuan, Guizhou.</p></tp:treatment-sec><tp:treatment-sec sec-type="Additional specimens examined"><title>Additional specimens examined</title><p><bold>(<italic>paratype</italic>)</bold>. China • Yunnan, Zhaotong City, Yiliang County, Xiacaoba Town, Houhe, <named-content xmlns:xlink="http://www.w3.org/1999/xlink" content-type="dwc:verbatimCoordinates" xlink:type="simple">27°49'27.2847"N, 104°18'08.9662"E</named-content>, elev. ca. 1923 m, in subtropical evergreen broad-leaved forest, under forest along valley, 19 May 2025, <italic>Y.L. Zhao</italic>, <italic>D.T. Liu</italic>, <italic>C.S. Gu WMS053</italic> (KUN).</p></tp:treatment-sec><ref-list><ref id="B7"><mixed-citation xmlns:xlink="http://www.w3.org/1999/xlink" xlink:type="simple">IUCN (2001) IUCN Red List categories and criteria. IUCN Species Survival Commission.</mixed-citation></ref><ref id="B5"><mixed-citation xmlns:xlink="http://www.w3.org/1999/xlink" xlink:type="simple">Fang MY, Fang RZ, He MY (2005) Flora of China. VOL. 14. Science Press, Beijing, Missouri Botanical Garden Press, St. Louis, 242–517.</mixed-citation></ref></ref-list></tp:taxon-treatment>
